# Supplementary material for: WNT signaling in human pluripotent stem cells promotes HDAC2-dependent epigenetic programs and development of retinoic acid-responsive mesoderm
Source: Stem Cell Reports. 2026 Jun 18;21(7):102964. doi: 10.1016/j.stemcr.2026.102964 (PMC13385423; doi:10.1016/j.stemcr.2026.102964)
Supplement: Table S2. Summary of drug screen results on AF+ mesoderm using small molecule epigenetic modifiers [file mmc2.xlsx]

## Sheet: Sheet1
Table S2: Summary of drug screen results on AF+ mesoderm using small molecule epigenetic modifers.
Name	Mechansims of action	Fold Change	SEM
MS049 (hydrochloride)	PRMT4/6/8 inhibitor	2.97894	0.98233
EPZ6438	EZH2 and 1 inhibitor	2.39938	0.497696
GSK-LSD1 (hydrochloride)	LSD1 inhibitor	2.14722	0.288198
C646	p300 inhibitor	2.12983	0.306846
IOX1	JMJD2A, JMJD2E and the 2OG oxygenases PHF8, PHD2, and FIH, H3K9me3 demethylation	1.74018	0.695859
UNC0321 (trifluoroacetate salt)	G9a and GLP inhibitor	1.69736	0.975474
Sirtinol	SIRT1 and 2 but not in the useful range	1.54934	0.606102
EPZ5676	DOT1l inhibitor	1.44503	0.237802
HDAC3 Inhibitor	HDAC3 Inhibitor	1.34894	0.48337
PBIT	JARID1 inhibitor	1.32291	0.383312
EPZ015666	PRMT5 inhibitor	1.32011	0.135936
A-196	SUV420H1/2 inhibitor	1.17583	0.134389
C-7280948	PRMT1 inhibitor	1.12112	0.15471
Sulforaphane	HDAC class I and II inhibitor	1.10592	0.19346
Cl-Amidine (hydrochloride)	PAD inhibitor	1.10356	0.493873
L-α-Hydroxyglutaric Acid (sodium salt)	unknown action	1.08225	0.0953991
Todralazine (hydrochloride)	unknown action	1.06912	0.166915
UNC669	MBT inhibitor	1.05072	0.528491
PRT4165	PRC1 inhibitor	0.998216	0.275407
OICR-9429	WDR5, MLL1, and RbBP5 inhibitor	0.92222	0.29128
PCI 34051	HDAC8 inhibitor	0.906328	0.469774
CPTH2 (hydrochloride)	Gcn5 inhibitor	0.84593	0.321482
MI-2 (hydrochloride)	Menin MLL inhibitor	0.837917	0.142305
GSK2879552	LSD1 inhibitor	0.831215	0.200554
AGK2	SIRT2 inhibitor	0.806411	0.256828
Zebularine	nonspecific DMT inhibitor	0.803554	0.15216
α-Hydroxyglutaric Acid (sodium salt)	Wide variety	0.751982	0.312452
Daminozide	KDM2/7 and PHF8 inhibitor	0.745089	0.237837
Splitomicin	Sirt inhibitor	0.729269	0.12674
CAY10722	SIRT3 inhibitor	0.713109	0.50027
JGB1741	Sirt1 inhibitor	0.707172	0.314001
MM-102	WDR5/MLL inhibitor	0.677191	0.125206
2',3',5'-triacetyl-5-Azacytidine	DMT inhibitor	0.652305	0.241746
BAZ2-ICR	BAZ2 inhibitor	0.650653	0.251461
Tasquinimod	unknown action	0.635225	0.178075
Butyrolactone 3	low affinity HAT inibitor	0.606682	0.0889186
Tranylcypromine (hydrochloride)	MAO inhibitor	0.582956	0.0962175
Delphinidin_x000D_ (chloride)	p300/CBP inhibitor (low potency)	0.574214	0.193887
EPZ004777_x000D_ (formate)	DOT1L inhibitor	0.570943	0.0237334
UNC0224	G9a/GLP inhibitor	0.567083	0.0998936
Salermide	SIRT1/2 inhibitor	0.566883	0.206256
Plumbagin	Nrf2 signalig activator	0.565517	0.176158
GSK-J1 (sodium salt)	JMJD3 and UTX inhibitor	0.560222	0.120348
Bufexamac	NSAID and HDAC inhibitor	0.53351	0.125403
N-Oxalylglycine	JMJD2 and PHD1/2 inhibitor	0.532524	0.059218
Garcinol	p300, PCAF, COX, PGE inhibitors	0.524279	0.186532
PFI-4	BRPF1 inhibitor	0.522501	0.0991721
Anacardic Acid	p300/PCAF inhibitor	0.494475	0.0418053
Sodium 4-Phenylbutyrate	protein chaperone	0.4661	0.220819
A-366	G9a and Spindlin1 inhibitor	0.453004	0.0521423
Octyl-α-hydroxyglutarate	non specific targets	0.438203	0.0808507
BI-9564	BRD7/9 inhibitor	0.395465	0.233046
HDAC6 Inhibitor	HDAC6 inhibitor	0.390697	0.0500672
BRD73954	HDAC6/8 inhibitor	0.385647	0.0549615
CAY10683	HDAC2/6 inhibitor	0.34688	0.00844048
NI-57	BRPF1, 2, 3 inhibitor	0.342101	0.174923
Sinefungin	DMT inhibitor	0.332245	0.0362928
BG45	HDAC 2 and 3 inhibitor	0.331932	0.0537233
L002	p300 inhibitor	0.326625	0.0939093
GSK484 (hydrochloride)	PAD4 inhibitor	0.318947	0.119849
RG108	DMT inhibitor	0.310985	0.0890176
SIRT1/2 Inhibitor IV	SIRT1/2 Inhibitor IV	0.302072	0.109767
AMI-1 (sodium salt)	PRMT inhibitor	0.302043	0.192874
EPZ020411	PRMT1/6/8 inhibitor	0.302008	0.132337
OG-L002	LSD1 inhibitor	0.260463	0.0401924
RN-1 (hydrochloride)	LSD1 and MAO inhibitor	0.228687	0.0420542
PFI-3	SMARCA2/4 and PB1 inhibitor	0.219092	0.0295735
CeMMEC13	TAF1 inhibitor	0.210813	0.0455297
(R)-PFI-2 (hydrochloride)	SET7/9 inhibitor	0.176852	0.112258
GSK591	PRMT5 inhibitor	0.151479	0.076007
GSK2801	BAZ2 inhibitor	0.131518	0.0144204
CPTH6 (hydrobromide)	Gcn5 pCAF inhibitor	0.125448	0.0200041
EED226	PRC2 inhibitor	0.113778	0.0461468
RGFP966	HDAC3 inhibitor	0.108621	0.0308192
BML-278	SIRT activator	0.0987144	0.0409136
UNC1215	L3MBTL3 inhibitor	0.0865021	0.051617
MS023 (hydrochloride)	PRMT inhibitor	0.082435	0.0339312
BI-2536	Plk1 2 and 3 inhibitor	0.0782636	0.0558558
2,4-Pyridinedicarboxylic Acid_x000D_ (hydrate)	JMJD inhibitor	0.0767322	0.0308084
RSC-133	DMT inhibitor	0.0320997	0.00866912
EPZ005687	EZH1/2 inhibitor	0.0308029	0.0157139
SGC0946	DOT1L/PMT inhibitor	0.0224158	0.00379026
UNC0642	G9a/GLP inhibitor	0.0179411	0.00970221
SP2509	LSD1 inhibitor	0.0148022	0.0136092
I-BET151	BRD2, 3, and 4 inhibitor	0.0140964	0.00292019
HPOB	HDAC6 inhibitor	0.0114789	0.00666033
MC 1568	HDAC4/5/7/8/9 inhibitor	0.00887701	0.00226782
CeMMEC1	TAF1 inhibitor	0.00592873	0.00522785
I-BET762	BET inhibitor	0.00496642	0.00248548
UMB-32	BRD4 and TAF1 inhibitor	0.00335183	0.00225215
I-CBP112 (hydrochloride)	p300 CBP inhibitor	0.00332993	0.00150245
Resminostat (hydrochloride)	HDAC1, 3, and 6 inhibitor	0.00289038	0.00289038
Cyproheptadine (hydrochloride hydrate)	SET7/9 inhibitor	0.0026597	0.00147881
CAY10603	Pan HDAC inhibitor	0.00241805	0.00241805
(+)-JQ1	BRD2, 3, and 4 inhibitor	0.00231676	0.00126041
Tenovin-1	SIRT1 and 2 inhibitor	0.00216779	0.00216779
5-Nitroso-8-quinolinol	Weird HDAC inhibitor	0.00207956	0.00111503
PFI-1	BRD2 and 4 inhibitor	0.0016146	0.0016146
TC-E 5003	PRMT1 inhibitor	0.00161204	0.00161204
Suberohydroxamic Acid	HDAC 1 and 3 inhibitor	0.00157998	0.000790557
UNC0638	G9a and GLP inhibitor	0.00154536	0.00154536
Methylstat_x000D_ (hydrate)	JMJD and PHF8 inhibitor	0.00154536	0.00154536
GSK-J4 (hydrochloride)	JMJD3 inhibitor	0.00130736	0.00130736
JIB-04	pan JMJD inhibitor	0.00114844	0.00014341
HAT Inhibitor II	p300 inhibitor	0.00113736	0.000589875
Tenovin-6_x000D_ (hydrochloride)	SIRT1/2/3 inhibitor	0.000871574	0.000871574
ORY-1001	LSD1 inhibitor	0.000818863	0.000426408
Pyroxamide	broad HDAC inhibitor	0.000818863	0.000426408
Decitabine	Broad DMT inhibitor	0.000722596	0.000722596
6-Thioguanine	DMT inhibitor	0.000670234	0.000335254
BML-210	broad HDAC inhibitor	0.0006031	0.0006031
MS-275	HDAC1/3 inhibitor	0.000568679	0.000294937
SGC-CBP30	CREBBP/EP300 inhibitor	0.000340657	0.000340657
LAQ824	broad HDAC inhibitor	0.000335447	0.000335447
3-Deazaneplanocin A	EZH2 inhibitor	0.000329576	0.000329576
CXD101	HDAC unknown	0.00030155	0.00030155
NCH-51	HDAC1/4/6 inhibitor	0.00030155	0.00030155
UNC1999	EZH1/2 inhibitor	0.000239103	0.000239103
SB939	pan-HDAC inhibitor	0	0
JNJ-26481585	pan-HDAC inhibitor	0	0
Scriptaid	Various HDAC inhibitor	0	0
Apicidin	HDAC 2 and 3 and other inhibitor	0	0
LMK 235	HDAC4 and 5 inhibitor	0	0
ITF 2357	JAK2 and HDAC? Inhibitor	0	0
UNC0379	SET8 inhibitor	0	0
BVT 948	Lots of targets	0	0
5-Azacytidine	nonspecific DMT inhibitor	0	0
SGI-1027	DNMT1 and 3 inhibitor	0	0
ML-324	JMJD2 inhibitor	0	0
Gemcitabine	Gadd45a inhibitor	0	0
CI-994	HDAC1/2/3 inhibitor	0	0
CBHA	HDAC1/3 inhibitor	0	0
Mocetinostat	HDAC1/2/3/11 inhibitor	0	0
Oxamflatin	nonspecific	0	0
Panobinostat	pan HDAC inhibitor	0	0
GSK343	EZH1/2 inhibitor	0	0
Bromosporine	pan bromodomain inhibitor	0	0
GSK126	EZH1/2 inhibitor	0	0
CPI-203	BRD4 inhibitor	0	0
OTX015	BRD2/3/4 inhibitor	0	0
PCI 24781	HDAC1/2/3/6/8/10 inhibitor	0	0
AZD 5153	BRD4 inhibitor	0	0
RVX-208	BET inhibitor	0	0
UF010	HDAC1/2/3/8 inhibitor	0	0
RGFP109	HDAC1/3 inhibitor	0	0
Trichostatin A	broad HDAC inhibitor	0	0
CAY10398	HDAC1 inhibitor	0	0
CAY10591	SIRT1 activator	0	0
SAHA	broad HDAC inhibitor	0	0
PAOA	HDAC1/3 inhibitor	0	0
TMP-195	HDAC4/5/7/9 inhibitor	0	0
